# Supplementary material for: Long-Life Inoculant: Bradyrhizobium Stored in Biodegradable Beads for Four Years Shows Optimal Cell Vitality, Interacts with Peanut Roots, and Promotes Early Growth
Source: Plants (Basel). 2024 Oct 25;13(21):2983. doi: 10.3390/plants13212983 (PMC11548396; doi:10.3390/plants13212983)
Supplement: Supplementary file 1 [file plants-13-02983-s001.zip]

Archive with 1 entries (1 files):
- plants-3262421-supplementary.pdf
